# Supplementary material for: Brassica rapa L. Polysaccharides Alleviate Cyclophosphamide-Induced Intestinal Mucosal Injury in Mice by Modulating Oxidative Stress, Immune Responses, and Gut Microbiota
Source: Microorganisms. 2026 May 19;14(5):1146. doi: 10.3390/microorganisms14051146 (PMC13209187; doi:10.3390/microorganisms14051146)
Supplement: Supplementary file 1 [file microorganisms-14-01146-s001.zip]

Archive with 1 entries (1 files):
- microorganisms-4279981-supplementary.pdf
